# Supplementary material for: Chemogenetic profiling identifies RAD17 as synthetically lethal with checkpoint kinase inhibition
Source: Oncotarget. 2015 Sep 30;6(34):35755–69. doi: 10.18632/oncotarget.5928 (PMC4742139; doi:10.18632/oncotarget.5928)
Supplement: Supplementary file 2 [file oncotarget-06-35755-s002.xlsx]

## Sheet: S1
Z-Score	Symbol	Entrez ID	Gene Name
0.666472	ANK1	286	ankyrin 1, erythrocytic
-0.888972	APC	324	adenomatous polyposis coli
0.0921438	ARID1A	8289	AT rich interactive domain 1A (SWI-like)
-4.96007	ATAD5	79915	ATPase family, AAA domain containing 5
-0.00765457	ATM	472	ataxia telangiectasia mutated
-3.43064	ATR	545	ATR serine/threonine kinase
-1.22593	BAX	581	BCL2-associated X protein
-0.23373	BECN1	8678	beclin 1, autophagy related
-7.41767	BLM	641	Bloom syndrome, RecQ helicase-like
-0.190719	BRCA1	672	breast cancer 1, early onset
-1.29811	BRCA2	675	breast cancer 2, early onset
-0.456848	BRD3	8019	bromodomain containing 3
-3.20255	BRD4	23476	bromodomain containing 4
0.870034	CALCR	799	calcitonin receptor
0.659214	CASP3	836	caspase 3, apoptosis-related cysteine peptidase
2.48025	CCNC	892	cyclin C
-3.91337	CDC14A	8556	cell division cycle 14A
0.889859	CDC25A	993	cell division cycle 25A
0.549133	CDC25B	994	cell division cycle 25B
-0.715114	CDC25C	995	cell division cycle 25C
-9.32889	CDC6	990	cell division cycle 6
-9.04381	CDC73	79577	cell division cycle 73
0.903703	CDK1	983	cyclin-dependent kinase
-1.2426	CDK12	51755	cyclin-dependent kinase 12
0.210087	CDK2	1017	cyclin-dependent kinase 2
-0.418206	CDKN1B	1027	cyclin-dependent kinase inhibitor 1B
-1.94368	CDKN2A	1029	cyclin-dependent kinase inhibitor 2A
-9.90261	CHEK1	1111	checkpoint kinase 1
1.11271	CHEK2	11200	checkpoint kinase 2
1.43106	CSNK1D	1453	casein kinase 1, delta
-3.41626	DAAM1	23002	dishevelled associated activator of morphogenesis 1
-0.831176	DDX11	1663	DEAD/H (Asp-Glu-Ala-Asp/His) box helicase 11
1.56136	DOCK1	1793	dedicator of cytokinesis 1
-2.64354	FH	2271	fumarate hydratase
-1.22123	FHIT	2272	fragile histidine triad
1.06876	FLCN	201163	folliculin
-5.48185	FZR1	51343	fizzy/cell division cycle 20 related 1
-1.31827	GTF2H1	2965	general transcription factor IIH, polypeptide 1
0.906727	HDAC1	3065	histone deacetylase 1
-0.976741	HDAC2	3066	histone deacetylase 2
0.165397	HDAC6	10013	histone deacetylase 6
0.672117	ING1	3621	inhibitor of growth family, member 1
-2.07257	ING3	54556	inhibitor of growth family, member 3
-1.67163	ING4	51147	inhibitor of growth family, member 4
-0.682789	ING5	84289	inhibitor of growth family, member 5
-0.627749	KAT2B	8850	K(lysine) acetyltransferase 2B
-0.176539	LATS1	9113	large tumor suppressor kinase 1
-4.74811	LLGL1	3996	lethal giant larvae homolog 1
-0.328219	MAP3K4	4216	mitogen-activated protein kinase kinase kinase 4
1.4406	MAPK1	5594	mitogen-activated protein kinase 1
-2.16471	MAPK14	1432	mitogen-activated protein kinase 14
-0.103421	MAPK3	5595	mitogen-activated protein kinase 3
-1.38044	MCL1	4170	myeloid cell leukemia 1
0.654711	MLH1	4292	mutL homolog 1
-1.0008	MLL3	58508	myeloid/lymphoid or mixed-lineage leukemia 3
-0.626001	MNAT1	4331	MNAT CDK-activating kinase assembly factor 1
-2.46095	MSH2	4436	mutS homolog 2
-0.659536	MSH6	2956	mutS homolog 6
0.11412	MTIF2	4528	mitochondrial translational initiation factor 2
-1.54455	MTOR	2475	mechanistic target of rapamycin
-0.625464	NF1	4763	neurofibromin 1
0.541405	NF2	4771	neurofibromin 2 (merlin)
-0.112157	PALB2	79728	partner and localizer of BRCA2
0.620168	PBRM1	55193	polybromo 1
-0.69119	PHB2	11331	prohibitin 2
1.04456	PMS2	5395	PMS2 postmeiotic segregation increased 2 (S. cerevisiae map)
-0.104496	PPP2CB	5516	protein phosphatase 2, catalytic subunit, beta isozym
-0.253152	PRKCA	5578	protein kinase C, alpha
-0.340988	PRKCB1	5579	protein kinase C, beta
-1.47714	PRKCG	5582	protein kinase C, gamma
-0.231445	PSME4	23198	proteasome (prosome, macropain) activator subunit 4
1.56607	PTEN	5728	phosphatase and tensin homolog
-5.52593	RAD17	5884	RAD17 homolog (S. pombe)
-2.74193	RAD23B	5887	RAD23 homolog B (S. cerevisiae map)
-0.165853	RAD50	10111	RAD50 homolog (S. cerevisiae map)
1.26748	RAD51	5888	RAD51 recombinase
0.452964	RAD52	5893	RAD52 homolog (S. cerevisiae map)
-1.04179	RB1	5925	retinoblastoma 1
-6.43823	RFC1	5981	replication factor C (activator 1) 1
-0.589308	RPL11	6135	ribosomal protein L11
-3.83924	RPS10	6204	ribosomal protein S10
-1.9842	RPS11	6205	ribosomal protein S11
-2.37325	RPS19	6223	ribosomal protein S19
-0.0838642	RRM1	6240	ribonucleotide reductase M1
-0.233394	SDHB	6390	succinate dehydrogenase complex, subunit B, iron sulfur
0.383004	SETD2	29072	SET domain containing 2
-0.147843	SH3GL1	6455	SH3-domain GRB2-like 1
0.224603	SHPRH	257218	SNF2 histone linker PHD RING helicase
-0.655168	SIN3A	25942	SIN3 transcription regulator family member A
-0.149052	SMARCB1	6598	SWI/SNF related, matrix associated, actin dependent regulator of chromatin, subfamily b, member 1
0.0166062	SMARCC1	6599	SWI/SNF related, matrix associated, actin dependent regulator of chromatin, subfamily c, member 1
-1.60248	STK11	6794	serine/threonine kinase 11
-0.346902	TCEA1	6917	transcription elongation factor A (SII), 1
0.439523	TFE3	7030	transcription factor binding to IGHM enhancer 3
1.29981	TFEB	7942	transcription factor EB
1.76291	TP53	7157	tumor protein p53
0.310356	TPM1	7168	tropomyosin 1 (alpha)
0.998192	TSC1	7248	tuberous sclerosis 1
-3.41001	TTN	7273	titan
1.36997	TUSC3	7991	tumor suppressor candidate 3
0.246579	UBE4B	10277	Ubiquitin conjugation factor E4 B
-1.6844	USP11	8237	ubiquitin specific peptidase 11
-0.315719	VHL	7428	von Hippel-Lindau tumor suppressor
1.56862	WASL	8976	Wiskott-Aldrich syndrome-like
-13.0668	WEE1	7465	WEE1 G2 checkpoint kinase
-3.5172	WRN	7486	Werner syndrome, RecQ helicase-like
-0.316727	XPA	7507	xeroderma pigmentosum, complementation group A
-2.05248	XRCC3	7517	X-ray repair complementing defective repair in Chinese hamster cells 3
0.768488	XRCC4	7518	X-ray repair complementing defective repair in Chinese hamster cells 4
0.364187	XRN1	54464	5'-3' exoribonuclease 1
-0.212829	YWHAE	7531	tyrosine 3-monooxygenase/tryptophan 5-monooxygenase activation protein, epsilon
-0.796633	YWHAZ	7534	tyrosine 3-monooxygenase/tryptophan 5-monooxygenase activation protein, zeta
